# Supplementary material for: Densest subgraph-based methods for protein-protein interaction hot spot prediction
Source: BMC Bioinformatics. 2022 Oct 31;23:451. doi: 10.1186/s12859-022-04996-1 (PMC9623998; doi:10.1186/s12859-022-04996-1)
Supplement: Supplementary file 2 — Additional file 2. Recalls of all the methods on all the complexes. [file 12859_2022_4996_MOESM2_ESM.csv]

PDB	Densest_Subgraph	Biclique	Mincut	Minimal_Densest_Subgraph	Maximal_Densest_Subgraph	Minimal_Subdensest_Subgraph
1A4Y	0.0	0.0	0.0	0.0	0.0	0.0
1AHW	0.6666666666666666	0.0	0.0	0.6666666666666666	0.6666666666666666	0.6666666666666666
1B41	1.0	1.0	0.6666666666666666	1.0	1.0	1.0
1BD2	0.8571428571428571	0.8571428571428571	0.14285714285714285	0.8571428571428571	0.8571428571428571	0.8571428571428571
1BP3	0.5714285714285714	0.0	0.14285714285714285	0.5714285714285714	0.5714285714285714	0.5714285714285714
1C1Y	0.4	0.4	0.2	0.4	0.4	0.4
1CHO	0.3333333333333333	0.5	0.08333333333333333	0.3333333333333333	0.3333333333333333	0.3333333333333333
1CZ8	0.0	1.0	0.6666666666666666	0.0	0.0	1.0
1DAN	0.3333333333333333	0.16666666666666666	0.16666666666666666	0.3333333333333333	0.3333333333333333	0.3333333333333333
1DQJ	0.8823529411764706	0.29411764705882354	0.17647058823529413	0.8823529411764706	0.8823529411764706	0.8823529411764706
1EMV	0.7058823529411765	0.23529411764705882	0.17647058823529413	0.7058823529411765	0.7058823529411765	0.7058823529411765
1F47	0.75	0.0	0.5	0.75	0.75	0.75
1FCC	0.0	0.0	0.0	1.0	1.0	1.0
1HE8	0.2	0.0	0.4	0.2	0.2	0.2
1JCK	0.0	0.4	0.0	0.8	0.8	0.8
1JRH	0.5	0.25	0.16666666666666666	0.5	0.5	0.5
1JTD	1.0	0.0	0.15384615384615385	1.0	1.0	1.0
1K8R	1.0	1.0	0.5	1.0	1.0	1.0
1KBH	0.6	1.0	0.0	0.6	0.6	0.6
1KTZ	1.0	1.0	0.3333333333333333	1.0	1.0	1.0
1MAH	0.5	0.0	0.0	0.5	0.5	0.5
1OGA	0.5	0.5	0.0	0.5	0.5	0.5
1PPF	0.38461538461538464	0.38461538461538464	0.23076923076923078	0.38461538461538464	0.38461538461538464	0.38461538461538464
1R0R	0.6153846153846154	0.46153846153846156	0.38461538461538464	0.6153846153846154	0.6153846153846154	0.6153846153846154
1REW	0.38461538461538464	0.6923076923076923	0.23076923076923078	0.38461538461538464	0.38461538461538464	0.8461538461538461
1SMF	1.0	1.0	1.0	1.0	1.0	1.0
1VFB	0.7692307692307693	0.0	0.23076923076923078	0.7692307692307693	0.7692307692307693	0.7692307692307693
1YQV	0.6666666666666666	0.6666666666666666	0.0	0.6666666666666666	0.6666666666666666	0.6666666666666666
1Z7X	0.25	0.75	0.0	0.25	0.25	0.75
2C5D	0.5	0.8333333333333334	0.3333333333333333	0.5	0.5	0.8333333333333334
2DVW	0.4	0.6	0.0	0.4	0.4	0.4
2JEL	0.25	0.625	0.125	0.25	0.25	0.25
2NYY	1.0	0.6	0.4	1.0	1.0	1.0
2O3B	0.5	0.0	0.5	0.5	0.5	0.5
2OOB	1.0	0.0	0.0	1.0	1.0	1.0
2P5E	0.25	0.4166666666666667	0.08333333333333333	0.25	0.25	0.25
2PYE	0.46153846153846156	0.38461538461538464	0.07692307692307693	0.46153846153846156	0.46153846153846156	0.46153846153846156
2WPT	0.875	0.375	0.25	0.875	0.875	0.875
3D3V	0.3333333333333333	0.6666666666666666	0.3333333333333333	0.3333333333333333	0.3333333333333333	0.3333333333333333
3F1S	0.3333333333333333	0.0	1.0	0.3333333333333333	0.3333333333333333	1.0
3HFM	0.6428571428571429	0.42857142857142855	0.21428571428571427	0.6428571428571429	0.8571428571428571	0.6428571428571429
3KUD	0.6666666666666666	0.16666666666666666	0.16666666666666666	0.6666666666666666	0.6666666666666666	0.6666666666666666
3M62	1.0	0.0	0.5	1.0	1.0	1.0
3QHY	0.9285714285714286	0.35714285714285715	0.2857142857142857	0.9285714285714286	0.9285714285714286	0.9285714285714286
3QIB	0.75	0.75	0.75	0.75	0.75	0.75
3SE3	0.0	0.14285714285714285	0.0	0.0	0.0	0.3333333333333333
3SEK	0.0	0.0	0.3333333333333333	0.0	0.0	0.3333333333333333
3SGB	0.6666666666666666	0.5	0.4166666666666667	0.6666666666666666	0.6666666666666666	0.6666666666666666
3VR6	0.0	0.0	0.0	0.0	0.0	0.375
4B0M	0.25	0.75	0.0	0.25	0.25	0.25
4BFI	0.6	0.4	0.2	0.6	0.6	0.6
4E6K	0.0	0.0	0.0	0.0	0.0	1.0
4FTV	0.6	1.0	0.0	0.6	0.6	0.6
4G0N	0.6111111111111112	0.3333333333333333	0.2222222222222222	0.6111111111111112	0.6111111111111112	0.6111111111111112
4I77	1.0	1.0	0.75	1.0	1.0	1.0
4JFF	1.0	1.0	0.5	1.0	1.0	1.0
4L3E	0.5	0.75	0.0	0.5	0.5	0.5
4MNQ	0.3333333333333333	0.7777777777777778	0.2222222222222222	0.3333333333333333	0.3333333333333333	0.3333333333333333
4NKQ	0.0	0.0	0.3333333333333333	0.0	0.0	1.0
4P23	0.3333333333333333	0.3333333333333333	0.0	0.3333333333333333	0.3333333333333333	0.3333333333333333
4RS1	0.2	0.0	0.6	0.2	0.2	1.0
4UYP	0.5	0.0	0.5	0.5	0.5	0.5
4UYQ	0.3333333333333333	0.0	0.3333333333333333	0.0	0.3333333333333333	0.5
5C6T	0.25	0.0	0.25	0.0	0.75	0.5
5F4E	0.3333333333333333	0.0	1.0	0.3333333333333333	0.3333333333333333	1.0
5M2O	1.0	0.5714285714285714	0.5714285714285714	0.8571428571428571	1.0	0.8571428571428571
5XCO	0.75	0.375	0.5	0.75	0.75	0.75
