# Supplementary material for: Densest subgraph-based methods for protein-protein interaction hot spot prediction
Source: BMC Bioinformatics. 2022 Oct 31;23:451. doi: 10.1186/s12859-022-04996-1 (PMC9623998; doi:10.1186/s12859-022-04996-1)
Supplement: Supplementary file 3 — Additional file 3. Precisions of all the methods on all the complexes. [file 12859_2022_4996_MOESM3_ESM.csv]

PDB	Densest_Subgraph	Biclique	Mincut	Minimal_Densest_Subgraph	Maximal_Densest_Subgraph	Minimal_Subdensest_Subgraph
1A4Y	0.0	0.0	0.0	0.0	0.0	0.0
1AHW	0.16216216216216217	nan	0.0	0.16216216216216217	0.16216216216216217	0.0821917808219178
1B41	0.09090909090909091	0.16666666666666666	0.25	0.09090909090909091	0.09090909090909091	0.09090909090909091
1BD2	0.17142857142857143	0.1276595744680851	0.045454545454545456	0.17142857142857143	0.17142857142857143	0.17142857142857143
1BP3	0.1951219512195122	0.0	0.2	0.1951219512195122	0.1951219512195122	0.1951219512195122
1C1Y	0.15384615384615385	0.3333333333333333	0.16666666666666666	0.15384615384615385	0.15384615384615385	0.15384615384615385
1CHO	0.07017543859649122	0.058823529411764705	0.09090909090909091	0.07017543859649122	0.07017543859649122	0.07017543859649122
1CZ8	0.0	0.039473684210526314	0.13333333333333333	0.0	0.0	0.0379746835443038
1DAN	0.038461538461538464	0.014084507042253521	0.03225806451612903	0.038461538461538464	0.038461538461538464	0.02631578947368421
1DQJ	0.5555555555555556	0.23809523809523808	0.23076923076923078	0.5555555555555556	0.5555555555555556	0.5555555555555556
1EMV	0.375	0.3333333333333333	0.375	0.375	0.375	0.375
1F47	0.15789473684210525	0.0	0.4	0.15789473684210525	0.15789473684210525	0.15789473684210525
1FCC	0.0	nan	0.0	0.07142857142857142	0.07142857142857142	0.07142857142857142
1HE8	0.1	0.0	0.3333333333333333	0.1	0.1	0.1
1JCK	0.0	0.07692307692307693	0.0	0.06896551724137931	0.06896551724137931	0.06896551724137931
1JRH	0.35294117647058826	0.25	0.2222222222222222	0.35294117647058826	0.35294117647058826	0.35294117647058826
1JTD	0.3611111111111111	nan	0.2222222222222222	0.3611111111111111	0.3611111111111111	0.3611111111111111
1K8R	0.2857142857142857	0.6666666666666666	0.3333333333333333	0.2857142857142857	0.2857142857142857	0.2857142857142857
1KBH	0.21818181818181817	0.20833333333333334	0.0	0.21818181818181817	0.21818181818181817	0.21818181818181817
1KTZ	0.23076923076923078	0.3	0.25	0.3	0.21428571428571427	0.3
1MAH	0.07407407407407407	0.0	0.0	0.07407407407407407	0.07407407407407407	0.07407407407407407
1OGA	0.1	0.03125	0.0	0.1	0.1	0.1
1PPF	0.29411764705882354	0.29411764705882354	0.75	0.29411764705882354	0.29411764705882354	0.29411764705882354
1R0R	0.27586206896551724	0.24	0.8333333333333334	0.27586206896551724	0.27586206896551724	0.27586206896551724
1REW	0.1724137931034483	0.23684210526315788	0.21428571428571427	0.1724137931034483	0.1724137931034483	0.19298245614035087
1SMF	0.17647058823529413	0.2	0.6	0.17647058823529413	0.17647058823529413	0.17647058823529413
1VFB	0.35714285714285715	0.0	0.25	0.35714285714285715	0.35714285714285715	0.35714285714285715
1YQV	0.08	0.06666666666666667	0.0	0.08	0.08	0.08
1Z7X	0.09090909090909091	0.08571428571428572	0.0	0.09090909090909091	0.09090909090909091	0.034482758620689655
2C5D	0.10344827586206896	0.08928571428571429	0.2	0.10344827586206896	0.10344827586206896	0.054945054945054944
2DVW	0.08695652173913043	0.23076923076923078	0.0	0.08695652173913043	0.08695652173913043	0.08695652173913043
2JEL	0.14285714285714285	0.14285714285714285	0.08333333333333333	0.14285714285714285	0.14285714285714285	0.14285714285714285
2NYY	0.1388888888888889	0.3	0.11764705882352941	0.1388888888888889	0.1388888888888889	0.1388888888888889
2O3B	0.08	nan	0.2222222222222222	0.08	0.08	0.08
2OOB	0.16666666666666666	0.0	0.0	0.16666666666666666	0.16666666666666666	0.16666666666666666
2P5E	0.12	0.06944444444444445	0.045454545454545456	0.12	0.12	0.12
2PYE	0.15	0.08333333333333333	0.05263157894736842	0.15	0.15	0.15
2WPT	0.2916666666666667	0.23076923076923078	0.2857142857142857	0.2916666666666667	0.2916666666666667	0.2916666666666667
3D3V	0.038461538461538464	0.05128205128205128	0.05263157894736842	0.038461538461538464	0.038461538461538464	0.038461538461538464
3F1S	0.08333333333333333	nan	0.21428571428571427	0.08333333333333333	0.08333333333333333	0.0967741935483871
3HFM	0.45	0.2727272727272727	0.2	0.45	0.42857142857142855	0.45
3KUD	0.2222222222222222	0.16666666666666666	0.2	0.2222222222222222	0.2222222222222222	0.2222222222222222
3M62	0.17391304347826086	nan	0.2222222222222222	0.17391304347826086	0.17391304347826086	0.17391304347826086
3QHY	0.3333333333333333	0.4166666666666667	0.36363636363636365	0.3333333333333333	0.3333333333333333	0.3333333333333333
3QIB	0.06818181818181818	0.024793388429752067	0.11538461538461539	0.06818181818181818	0.06818181818181818	0.06818181818181818
3SE3	0.0	0.25	0.0	0.0	0.0	0.22580645161290322
3SEK	0.0	0.0	0.08333333333333333	0.0	0.0	0.02702702702702703
3SGB	0.36363636363636365	0.3333333333333333	0.8333333333333334	0.36363636363636365	0.36363636363636365	0.36363636363636365
3VR6	0.0	0.0	0.0	0.0	0.0	0.022727272727272728
4B0M	0.018518518518518517	0.046153846153846156	0.0	0.018518518518518517	0.018518518518518517	0.018518518518518517
4BFI	0.125	0.11764705882352941	0.125	0.125	0.125	0.125
4E6K	0.0	0.0	0.0	0.0	0.0	0.047619047619047616
4FTV	0.08823529411764706	0.09259259259259259	0.0	0.08823529411764706	0.08823529411764706	0.08823529411764706
4G0N	0.6111111111111112	1.0	0.8	0.6111111111111112	0.6111111111111112	0.6111111111111112
4I77	0.17391304347826086	0.19047619047619047	0.15789473684210525	0.17391304347826086	0.17391304347826086	0.17391304347826086
4JFF	0.2	0.0821917808219178	0.125	0.2	0.2	0.2
4L3E	0.06666666666666667	0.04225352112676056	0.0	0.06666666666666667	0.06666666666666667	0.06666666666666667
4MNQ	0.13043478260869565	0.09722222222222222	0.08695652173913043	0.13043478260869565	0.13043478260869565	0.13043478260869565
4NKQ	0.0	0.0	0.14285714285714285	0.0	0.0	0.0967741935483871
4P23	0.0625	0.012345679012345678	0.0	0.0625	0.0625	0.030303030303030304
4RS1	0.05555555555555555	0.0	0.2	0.05555555555555555	0.05555555555555555	0.11627906976744186
4UYP	0.08333333333333333	0.0	0.3	0.08333333333333333	0.08333333333333333	0.043478260869565216
4UYQ	0.06666666666666667	0.0	0.2	0.0	0.06666666666666667	0.08108108108108109
5C6T	0.037037037037037035	0.0	0.05263157894736842	0.0	0.06521739130434782	0.06666666666666667
5F4E	0.07142857142857142	nan	0.25	0.07142857142857142	0.07142857142857142	0.1111111111111111
5M2O	0.2916666666666667	0.3333333333333333	0.36363636363636365	0.3333333333333333	0.17073170731707318	0.3333333333333333
5XCO	0.35294117647058826	0.3	0.6666666666666666	0.35294117647058826	0.3	0.35294117647058826
