# Supplementary material for: Densest subgraph-based methods for protein-protein interaction hot spot prediction
Source: BMC Bioinformatics. 2022 Oct 31;23:451. doi: 10.1186/s12859-022-04996-1 (PMC9623998; doi:10.1186/s12859-022-04996-1)
Supplement: Supplementary file 4 — Additional file 4. F1-scores of all the methods on all the complexes. [file 12859_2022_4996_MOESM4_ESM.csv]

PDB	Densest_Subgraph	Biclique	Mincut	Minimal_Densest_Subgraph	Maximal_Densest_Subgraph	Minimal_Subdensest_Subgraph
1A4Y	0.0	0.0	0.0	0.0	0.0	0.0
1AHW	0.2608695652173913	0.0	0.0	0.2608695652173913	0.2608695652173913	0.14634146341463414
1B41	0.16666666666666666	0.2857142857142857	0.36363636363636365	0.16666666666666666	0.16666666666666666	0.16666666666666666
1BD2	0.2857142857142857	0.2222222222222222	0.06896551724137931	0.2857142857142857	0.2857142857142857	0.2857142857142857
1BP3	0.2909090909090909	0.0	0.16666666666666666	0.2909090909090909	0.2909090909090909	0.2909090909090909
1C1Y	0.2222222222222222	0.36363636363636365	0.18181818181818182	0.2222222222222222	0.2222222222222222	0.2222222222222222
1CHO	0.11594202898550725	0.10526315789473684	0.08695652173913043	0.11594202898550725	0.11594202898550725	0.11594202898550725
1CZ8	0.0	0.0759493670886076	0.2222222222222222	0.0	0.0	0.07317073170731707
1DAN	0.06896551724137931	0.025974025974025976	0.05405405405405406	0.06896551724137931	0.06896551724137931	0.04878048780487805
1DQJ	0.6818181818181818	0.2631578947368421	0.2	0.6818181818181818	0.6818181818181818	0.6818181818181818
1EMV	0.4897959183673469	0.27586206896551724	0.24	0.4897959183673469	0.4897959183673469	0.4897959183673469
1F47	0.2608695652173913	0.0	0.4444444444444444	0.2608695652173913	0.2608695652173913	0.2608695652173913
1FCC	0.0	0.0	0.0	0.13333333333333333	0.13333333333333333	0.13333333333333333
1HE8	0.13333333333333333	0.0	0.36363636363636365	0.13333333333333333	0.13333333333333333	0.13333333333333333
1JCK	0.0	0.12903225806451613	0.0	0.12698412698412698	0.12698412698412698	0.12698412698412698
1JRH	0.41379310344827586	0.25	0.19047619047619047	0.41379310344827586	0.41379310344827586	0.41379310344827586
1JTD	0.5306122448979592	0.0	0.18181818181818182	0.5306122448979592	0.5306122448979592	0.5306122448979592
1K8R	0.4444444444444444	0.8	0.4	0.4444444444444444	0.4444444444444444	0.4444444444444444
1KBH	0.32	0.3448275862068966	0.0	0.32	0.32	0.32
1KTZ	0.375	0.46153846153846156	0.2857142857142857	0.46153846153846156	0.35294117647058826	0.46153846153846156
1MAH	0.12903225806451613	0.0	0.0	0.12903225806451613	0.12903225806451613	0.12903225806451613
1OGA	0.16666666666666666	0.058823529411764705	0.0	0.16666666666666666	0.16666666666666666	0.16666666666666666
1PPF	0.3333333333333333	0.3333333333333333	0.35294117647058826	0.3333333333333333	0.3333333333333333	0.3333333333333333
1R0R	0.38095238095238093	0.3157894736842105	0.5263157894736842	0.38095238095238093	0.38095238095238093	0.38095238095238093
1REW	0.23809523809523808	0.35294117647058826	0.2222222222222222	0.23809523809523808	0.23809523809523808	0.3142857142857143
1SMF	0.3	0.3333333333333333	0.75	0.3	0.3	0.3
1VFB	0.4878048780487805	0.0	0.24	0.4878048780487805	0.4878048780487805	0.4878048780487805
1YQV	0.14285714285714285	0.12121212121212122	0.0	0.14285714285714285	0.14285714285714285	0.14285714285714285
1Z7X	0.13333333333333333	0.15384615384615385	0.0	0.13333333333333333	0.13333333333333333	0.06593406593406594
2C5D	0.17142857142857143	0.16129032258064516	0.25	0.17142857142857143	0.17142857142857143	0.10309278350515463
2DVW	0.14285714285714285	0.3333333333333333	0.0	0.14285714285714285	0.14285714285714285	0.14285714285714285
2JEL	0.18181818181818182	0.23255813953488372	0.1	0.18181818181818182	0.18181818181818182	0.18181818181818182
2NYY	0.24390243902439024	0.4	0.18181818181818182	0.24390243902439024	0.24390243902439024	0.24390243902439024
2O3B	0.13793103448275862	0.0	0.3076923076923077	0.13793103448275862	0.13793103448275862	0.13793103448275862
2OOB	0.2857142857142857	0.0	0.0	0.2857142857142857	0.2857142857142857	0.2857142857142857
2P5E	0.16216216216216217	0.11904761904761904	0.058823529411764705	0.16216216216216217	0.16216216216216217	0.16216216216216217
2PYE	0.22641509433962265	0.136986301369863	0.0625	0.22641509433962265	0.22641509433962265	0.22641509433962265
2WPT	0.4375	0.2857142857142857	0.26666666666666666	0.4375	0.4375	0.4375
3D3V	0.06896551724137931	0.09523809523809523	0.09090909090909091	0.06896551724137931	0.06896551724137931	0.06896551724137931
3F1S	0.13333333333333333	0.0	0.35294117647058826	0.13333333333333333	0.13333333333333333	0.17647058823529413
3HFM	0.5294117647058824	0.3333333333333333	0.20689655172413793	0.5294117647058824	0.5714285714285714	0.5294117647058824
3KUD	0.3333333333333333	0.16666666666666666	0.18181818181818182	0.3333333333333333	0.3333333333333333	0.3333333333333333
3M62	0.2962962962962963	0.0	0.3076923076923077	0.2962962962962963	0.2962962962962963	0.2962962962962963
3QHY	0.49056603773584906	0.38461538461538464	0.32	0.49056603773584906	0.49056603773584906	0.49056603773584906
3QIB	0.125	0.048	0.2	0.125	0.125	0.125
3SE3	0.0	0.18181818181818182	0.0	0.0	0.0	0.2692307692307692
3SEK	0.0	0.0	0.13333333333333333	0.0	0.0	0.05
3SGB	0.47058823529411764	0.4	0.5555555555555556	0.47058823529411764	0.47058823529411764	0.47058823529411764
3VR6	0.0	0.0	0.0	0.0	0.0	0.04285714285714286
4B0M	0.034482758620689655	0.08695652173913043	0.0	0.034482758620689655	0.034482758620689655	0.034482758620689655
4BFI	0.20689655172413793	0.18181818181818182	0.15384615384615385	0.20689655172413793	0.20689655172413793	0.20689655172413793
4E6K	0.0	0.0	0.0	0.0	0.0	0.09090909090909091
4FTV	0.15384615384615385	0.1694915254237288	0.0	0.15384615384615385	0.15384615384615385	0.15384615384615385
4G0N	0.6111111111111112	0.5	0.34782608695652173	0.6111111111111112	0.6111111111111112	0.6111111111111112
4I77	0.2962962962962963	0.32	0.2608695652173913	0.2962962962962963	0.2962962962962963	0.2962962962962963
4JFF	0.3333333333333333	0.1518987341772152	0.2	0.3333333333333333	0.3333333333333333	0.3333333333333333
4L3E	0.11764705882352941	0.08	0.0	0.11764705882352941	0.11764705882352941	0.11764705882352941
4MNQ	0.1875	0.1728395061728395	0.125	0.1875	0.1875	0.1875
4NKQ	0.0	0.0	0.2	0.0	0.0	0.17647058823529413
4P23	0.10526315789473684	0.023809523809523808	0.0	0.10526315789473684	0.10526315789473684	0.05555555555555555
4RS1	0.08695652173913043	0.0	0.3	0.08695652173913043	0.08695652173913043	0.20833333333333334
4UYP	0.14285714285714285	0.0	0.375	0.14285714285714285	0.14285714285714285	0.08
4UYQ	0.1111111111111111	0.0	0.25	0.0	0.1111111111111111	0.13953488372093023
5C6T	0.06451612903225806	0.0	0.08695652173913043	0.0	0.12	0.11764705882352941
5F4E	0.11764705882352941	0.0	0.4	0.11764705882352941	0.11764705882352941	0.2
5M2O	0.45161290322580644	0.42105263157894735	0.4444444444444444	0.48	0.2916666666666667	0.48
5XCO	0.48	0.3333333333333333	0.5714285714285714	0.48	0.42857142857142855	0.48
