# Supplementary material for: Densest subgraph-based methods for protein-protein interaction hot spot prediction
Source: BMC Bioinformatics. 2022 Oct 31;23:451. doi: 10.1186/s12859-022-04996-1 (PMC9623998; doi:10.1186/s12859-022-04996-1)
Supplement: Supplementary file 5 — Additional file 5. F2-scores of all the methods on all the complexes. [file 12859_2022_4996_MOESM5_ESM.csv]

PDB	Densest_Subgraph	Biclique	Mincut	Minimal_Densest_Subgraph	Maximal_Densest_Subgraph	Minimal_Subdensest_Subgraph
1A4Y	0.0	0.0	0.0	0.0	0.0	0.0
1AHW	0.410958904109589	0.0	0.0	0.410958904109589	0.410958904109589	0.27522935779816515
1B41	0.3333333333333333	0.5	0.5	0.3333333333333333	0.3333333333333333	0.3333333333333333
1BD2	0.47619047619047616	0.4	0.1	0.47619047619047616	0.47619047619047616	0.47619047619047616
1BP3	0.41237113402061853	0.0	0.15151515151515152	0.41237113402061853	0.41237113402061853	0.41237113402061853
1C1Y	0.30303030303030304	0.38461538461538464	0.19230769230769232	0.30303030303030304	0.30303030303030304	0.30303030303030304
1CHO	0.19047619047619047	0.2	0.0847457627118644	0.19047619047619047	0.19047619047619047	0.19047619047619047
1CZ8	0.0	0.17045454545454544	0.37037037037037035	0.0	0.0	0.16483516483516483
1DAN	0.13157894736842105	0.05263157894736842	0.09090909090909091	0.13157894736842105	0.13157894736842105	0.1
1DQJ	0.7894736842105263	0.2808988764044944	0.18518518518518517	0.7894736842105263	0.7894736842105263	0.7894736842105263
1EMV	0.6	0.25	0.19736842105263158	0.6	0.6	0.6
1F47	0.42857142857142855	0.0	0.47619047619047616	0.42857142857142855	0.42857142857142855	0.42857142857142855
1FCC	0.0	0.0	0.0	0.2777777777777778	0.2777777777777778	0.2777777777777778
1HE8	0.16666666666666666	0.0	0.38461538461538464	0.16666666666666666	0.16666666666666666	0.16666666666666666
1JCK	0.0	0.21739130434782608	0.0	0.2564102564102564	0.2564102564102564	0.2564102564102564
1JRH	0.46153846153846156	0.25	0.17543859649122806	0.46153846153846156	0.46153846153846156	0.46153846153846156
1JTD	0.7386363636363636	0.0	0.16393442622950818	0.7386363636363636	0.7386363636363636	0.7386363636363636
1K8R	0.6666666666666666	0.9090909090909091	0.45454545454545453	0.6666666666666666	0.6666666666666666	0.6666666666666666
1KBH	0.4444444444444444	0.5681818181818182	0.0	0.4444444444444444	0.4444444444444444	0.4444444444444444
1KTZ	0.6	0.6818181818181818	0.3125	0.6818181818181818	0.5769230769230769	0.6818181818181818
1MAH	0.23255813953488372	0.0	0.0	0.23255813953488372	0.23255813953488372	0.23255813953488372
1OGA	0.2777777777777778	0.125	0.0	0.2777777777777778	0.2777777777777778	0.2777777777777778
1PPF	0.36231884057971014	0.36231884057971014	0.26785714285714285	0.36231884057971014	0.36231884057971014	0.36231884057971014
1R0R	0.49382716049382713	0.38961038961038963	0.43103448275862066	0.49382716049382713	0.49382716049382713	0.49382716049382713
1REW	0.30864197530864196	0.5	0.22727272727272727	0.30864197530864196	0.30864197530864196	0.5045871559633027
1SMF	0.5172413793103449	0.5555555555555556	0.8823529411764706	0.5172413793103449	0.5172413793103449	0.5172413793103449
1VFB	0.625	0.0	0.234375	0.625	0.625	0.625
1YQV	0.2702702702702703	0.23809523809523808	0.0	0.2702702702702703	0.2702702702702703	0.2702702702702703
1Z7X	0.18518518518518517	0.29411764705882354	0.0	0.18518518518518517	0.18518518518518517	0.14563106796116504
2C5D	0.2830188679245283	0.3125	0.29411764705882354	0.2830188679245283	0.2830188679245283	0.21739130434782608
2DVW	0.23255813953488372	0.45454545454545453	0.0	0.23255813953488372	0.23255813953488372	0.23255813953488372
2JEL	0.21739130434782608	0.373134328358209	0.11363636363636363	0.21739130434782608	0.21739130434782608	0.21739130434782608
2NYY	0.44642857142857145	0.5	0.2702702702702703	0.44642857142857145	0.44642857142857145	0.44642857142857145
2O3B	0.24390243902439024	0.0	0.4	0.24390243902439024	0.24390243902439024	0.24390243902439024
2OOB	0.5	0.0	0.0	0.5	0.5	0.5
2P5E	0.2054794520547945	0.20833333333333334	0.07142857142857142	0.2054794520547945	0.2054794520547945	0.2054794520547945
2PYE	0.32608695652173914	0.22321428571428573	0.07042253521126761	0.32608695652173914	0.32608695652173914	0.32608695652173914
2WPT	0.625	0.3333333333333333	0.2564102564102564	0.625	0.625	0.625
3D3V	0.13157894736842105	0.19607843137254902	0.16129032258064516	0.13157894736842105	0.13157894736842105	0.13157894736842105
3F1S	0.20833333333333334	0.0	0.5769230769230769	0.20833333333333334	0.20833333333333334	0.3488372093023256
3HFM	0.5921052631578947	0.38461538461538464	0.2112676056338028	0.5921052631578947	0.7142857142857143	0.5921052631578947
3KUD	0.47619047619047616	0.16666666666666666	0.1724137931034483	0.47619047619047616	0.47619047619047616	0.47619047619047616
3M62	0.5128205128205128	0.0	0.4	0.5128205128205128	0.5128205128205128	0.5128205128205128
3QHY	0.6842105263157895	0.36764705882352944	0.29850746268656714	0.6842105263157895	0.6842105263157895	0.6842105263157895
3QIB	0.25	0.10948905109489052	0.35714285714285715	0.25	0.25	0.25
3SE3	0.0	0.15625	0.0	0.0	0.0	0.30434782608695654
3SEK	0.0	0.0	0.20833333333333334	0.0	0.0	0.10204081632653061
3SGB	0.5714285714285714	0.45454545454545453	0.46296296296296297	0.5714285714285714	0.5714285714285714	0.5714285714285714
3VR6	0.0	0.0	0.0	0.0	0.0	0.09146341463414634
4B0M	0.07142857142857142	0.18518518518518517	0.0	0.07142857142857142	0.07142857142857142	0.07142857142857142
4BFI	0.3409090909090909	0.2702702702702703	0.17857142857142858	0.3409090909090909	0.3409090909090909	0.3409090909090909
4E6K	0.0	0.0	0.0	0.0	0.0	0.2
4FTV	0.2777777777777778	0.33783783783783783	0.0	0.2777777777777778	0.2777777777777778	0.2777777777777778
4G0N	0.6111111111111112	0.38461538461538464	0.2597402597402597	0.6111111111111112	0.6111111111111112	0.6111111111111112
4I77	0.5128205128205128	0.5405405405405406	0.42857142857142855	0.5128205128205128	0.5128205128205128	0.5128205128205128
4JFF	0.5555555555555556	0.30927835051546393	0.3125	0.5555555555555556	0.5555555555555556	0.5555555555555556
4L3E	0.21739130434782608	0.1724137931034483	0.0	0.21739130434782608	0.21739130434782608	0.21739130434782608
4MNQ	0.2542372881355932	0.32407407407407407	0.1694915254237288	0.2542372881355932	0.2542372881355932	0.2542372881355932
4NKQ	0.0	0.0	0.2631578947368421	0.0	0.0	0.3488372093023256
4P23	0.17857142857142858	0.053763440860215055	0.0	0.17857142857142858	0.17857142857142858	0.1111111111111111
4RS1	0.13157894736842105	0.0	0.42857142857142855	0.13157894736842105	0.13157894736842105	0.3968253968253968
4UYP	0.25	0.0	0.4411764705882353	0.25	0.25	0.16129032258064516
4UYQ	0.18518518518518517	0.0	0.29411764705882354	0.0	0.18518518518518517	0.2459016393442623
5C6T	0.11627906976744186	0.0	0.14285714285714285	0.0	0.24193548387096775	0.21739130434782608
5F4E	0.19230769230769232	0.0	0.625	0.19230769230769232	0.19230769230769232	0.38461538461538464
5M2O	0.6730769230769231	0.5	0.5128205128205128	0.6521739130434783	0.5072463768115942	0.6521739130434783
5XCO	0.6122448979591837	0.35714285714285715	0.5263157894736842	0.6122448979591837	0.5769230769230769	0.6122448979591837
